# Supplementary material for: Rapid Golgi Analysis Method for Efficient and Unbiased Classification of Dendritic Spines
Source: PLoS One. 2014 Sep 10;9(9):e107591. doi: 10.1371/journal.pone.0107591 (PMC4160288; doi:10.1371/journal.pone.0107591)
Supplement: Spreadsheet S1 — This spreadsheet contains all of the required formulas that are needed to run the rapid Golgi spine analysis technique. As shown in Figure 6 , identifying information (red) allows the user to specify each analyzed dendrite according to their own conventions. The ‘DEN ID’ column must be unique to each dendrite in a data set for the proper working of the included formulas. Values imported from RECONSTRUCT (blue) are obtained from Export Lists A & B. “By Spine” formulas (gold), including ‘LWR’, or length-to-width ratio, and ‘Type’, which classifies spines according to a custom hierarchical formula, should be dragged down and repeated for each row (i.e. spine) of the data set. “By Dendrite” formulas (green), which measure average protrusion width, length, LWR, and protrusion density, should be copied and pasted only onto the first line of each new DEN ID value. The spreadsheet is filled with measurements from the supplied “Tutorial Set” to familiarize new users with the process of completing their own data set. (XLSX) [file pone.0107591.s001.xlsx]

## Sheet: Sheet1
Field	Segment	DEN ID	Segment Length	Trace Name	Width	Length	LWR	Type	Avg Prot Width	Avg Prot Length	Avg Prot LWR	# Prots	Prots/um	# Filo	Filo/um	% Filo	# Long Thin	Long Thin/um	% Long Thin	# Thin	Thin/um	% Thin	# Stub	Stub/um	% Stub	# Mush	Mush/um	% Mush	# Branch	Branch/um	% Branch
1	1	1	10.4628	d1_spine1	0.755698	0.809034	1.07058	mush	0.515777	1.16459	2.42747	18	1.72038	1	0.0955767	0.0555556	7	0.669037	0.388889	6	0.57346	0.333333	0	0	0	4	0.382307	0.222222	0	0	0
1	1	1	10.4628	d1_spine2	0.476794	0.744443	1.56135	thin
1	1	1	10.4628	d1_spine3	0.324228	0.46452	1.4327	thin
1	1	1	10.4628	d1_spine4	0.797647	1.93198	2.4221	mush
1	1	1	10.4628	d1_spine5	0.250184	0.769565	3.076	thin
1	1	1	10.4628	d1_spine6	0.866364	0.892963	1.0307	mush
1	1	1	10.4628	d1_spine7	0.535354	2.38925	4.46293	filo
1	1	1	10.4628	d1_spine8	0.578888	1.15436	1.9941	long_thin
1	1	1	10.4628	d1_spine9	0.543443	1.11014	2.04279	long_thin
1	1	1	10.4628	d1_spine10	0.467524	1.22853	2.62774	long_thin
1	1	1	10.4628	d1_spine11	0.430672	1.5955	3.70468	long_thin
1	1	1	10.4628	d1_spine12	0.578641	1.38473	2.39307	long_thin
1	1	1	10.4628	d1_spine13	0.254468	0.669191	2.62976	thin
1	1	1	10.4628	d1_spine14	0.247821	0.704972	2.84468	thin
1	1	1	10.4628	d1_spine15	0.427081	1.75088	4.09964	long_thin
1	1	1	10.4628	d1_spine16	0.734786	0.777111	1.0576	mush
1	1	1	10.4628	d1_spine17	0.47048	1.70935	3.6332	long_thin
1	1	1	10.4628	d1_spine18	0.543918	0.876157	1.61083	thin
1	2	2	10.228	d2_spine1	0.487366	0.810717	1.66347	thin	0.593094	1.2614	2.16418	20	1.95542	5	0.488854	0.25	2	0.195542	0.1	5	0.488854	0.25	3	0.293312	0.15	5	0.488854	0.25	0	0	0
1	2	2	10.228	d2_spine2	0.801475	0.591644	0.738194	mush
1	2	2	10.228	d2_spine3	0.363238	0.348796	0.960241	stub
1	2	2	10.228	d2_spine4	0.55146	0.584549	1.06	thin
1	2	2	10.228	d2_spine5	0.493504	0.366899	0.743457	stub
1	2	2	10.228	d2_spine6	0.821996	1.33943	1.62948	mush
1	2	2	10.228	d2_spine7	0.371334	0.356271	0.959435	stub
1	2	2	10.228	d2_spine8	0.715751	1.26784	1.77134	mush
1	2	2	10.228	d2_spine9	0.808905	2.45708	3.03754	filo
1	2	2	10.228	d2_spine10	0.509839	0.891169	1.74794	thin
1	2	2	10.228	d2_spine11	0.397573	1.53332	3.8567	long_thin
1	2	2	10.228	d2_spine12	0.535579	0.558616	1.04301	thin
1	2	2	10.228	d2_spine13	0.76502	2.45538	3.20956	filo
1	2	2	10.228	d2_spine14	0.391507	0.678764	1.73372	thin
1	2	2	10.228	d2_spine15	0.5631	1.81455	3.22243	long_thin
1	2	2	10.228	d2_spine16	0.928081	1.01879	1.09774	mush
1	2	2	10.228	d2_spine17	0.687647	2.21398	3.21965	filo
1	2	2	10.228	d2_spine18	0.483855	2.60957	5.39329	filo
1	2	2	10.228	d2_spine19	0.702151	1.08997	1.55233	mush
1	2	2	10.228	d2_spine20	0.482492	2.24076	4.64414	filo
1	3	3	10.8779	d3_spine1branch	0.452643	3.48668	7.70294	branch	0.600758	1.34788	2.39853	13	1.19508	1	0.0919295	0.0769231	2	0.183859	0.153846	4	0.367718	0.307692	1	0.0919295	0.0769231	4	0.367718	0.307692	1	0.0919295	0.0769231
1	3	3	10.8779	d3_spine2	0.549395	1.81976	3.3123	long_thin
1	3	3	10.8779	d3_spine3	1.19476	1.49896	1.25461	mush
1	3	3	10.8779	d3_spine4	0.765983	1.6138	2.10684	mush
1	3	3	10.8779	d3_spine5	0.657404	0.788146	1.19888	mush
1	3	3	10.8779	d3_spine6	0.465354	1.64555	3.53613	long_thin
1	3	3	10.8779	d3_spine7	0.520217	0.868403	1.66931	thin
1	3	3	10.8779	d3_spine8	0.662847	0.890279	1.34311	mush
1	3	3	10.8779	d3_spine9	0.429582	0.514197	1.19697	thin
1	3	3	10.8779	d3_spine10	0.536943	0.45098	0.839903	stub
1	3	3	10.8779	d3_spine11	0.541442	0.80859	1.4934	thin
1	3	3	10.8779	d3_spine12	0.629507	2.5257	4.01219	filo
1	3	3	10.8779	d3_spine13	0.403774	0.611446	1.51433	thin
